# Supplementary material for: A New Standardized Stimulus Set for Studying Need-of-Help Recognition (NeoHelp)
Source: PLoS One. 2014 Jan 7;9(1):e84373. doi: 10.1371/journal.pone.0084373 (PMC3883661; doi:10.1371/journal.pone.0084373)
Supplement: Appendix S5 — All NeoHelp stimuli in JPEG format. All stimuli are provided as used in the study reported. (ZIP) [file pone.0084373.s005.zip]

Archive with 85 entries (84 files):
- Stimuli/
- Stimuli/apple.jpg
- Stimuli/apple_bird.jpg
- Stimuli/apple_bird_success.jpg
- Stimuli/apple_boy.jpg
- Stimuli/apple_boy_success.jpg
- Stimuli/apple_success.jpg
- Stimuli/blocks.jpg
- Stimuli/blocks_bird.jpg
- Stimuli/blocks_bird_success.jpg
- Stimuli/blocks_girl.jpg
- Stimuli/blocks_girl_success.jpg
- Stimuli/blocks_success.jpg
- Stimuli/boat.jpg
- Stimuli/boat_bird.jpg
- Stimuli/boat_bird_success.jpg
- Stimuli/boat_girl.jpg
- Stimuli/boat_girl_success.jpg
- Stimuli/boat_success.jpg
- Stimuli/branch.jpg
- Stimuli/branch_bird.jpg
- Stimuli/branch_bird_success.jpg
- Stimuli/branch_girl.jpg
- Stimuli/branch_girl_success.jpg
- Stimuli/branch_success.jpg
- Stimuli/bucket.jpg
- Stimuli/bucket_bird.jpg
- Stimuli/bucket_bird_success.jpg
- Stimuli/bucket_girl.jpg
- Stimuli/bucket_girl_success.jpg
- Stimuli/bucket_success.jpg
- Stimuli/climb.jpg
- Stimuli/climb_bird.jpg
- Stimuli/climb_bird_success.jpg
- Stimuli/climb_success.jpg
- Stimuli/door.jpg
- Stimuli/door_bird.jpg
- Stimuli/door_bird_success.jpg
- Stimuli/door_success.jpg
- Stimuli/drawer.jpg
- Stimuli/drawer_bird.jpg
- Stimuli/drawer_bird_success.jpg
- Stimuli/drawer_girl.jpg
- Stimuli/drawer_girl_success.jpg
- Stimuli/drawer_success.jpg
- Stimuli/gap.jpg
- Stimuli/gap_bird.jpg
- Stimuli/gap_bird_success.jpg
- Stimuli/gap_girl.jpg
- Stimuli/gap_girl_success.jpg
- Stimuli/gap_success.jpg
- Stimuli/shelf.jpg
- Stimuli/shelf_bird.jpg
- Stimuli/shelf_bird_success.jpg
- Stimuli/shelf_success.jpg
- Stimuli/shelf_white.jpg
- Stimuli/shelf_white_success.jpg
- Stimuli/shirt.jpg
- Stimuli/shirt_bird.jpg
- Stimuli/shirt_bird_success.jpg
- Stimuli/shirt_success.jpg
- Stimuli/sit.jpg
- Stimuli/sit_bird.jpg
- Stimuli/sit_bird_success.jpg
- Stimuli/sit_success.jpg
- Stimuli/stair.jpg
- Stimuli/stair_bird.jpg
- Stimuli/stair_bird_success.jpg
- Stimuli/stair_boy.jpg
- Stimuli/stair_boy_success.jpg
- Stimuli/stair_success.jpg
- Stimuli/table.jpg
- Stimuli/table_bird.jpg
- Stimuli/table_bird_success.jpg
- Stimuli/table_chair.jpg
- Stimuli/table_chair_6m.jpg
- Stimuli/table_chair_6m_bird.jpg
- Stimuli/table_chair_6m_bird_success.jpg
- Stimuli/table_chair_6m_success.jpg
- Stimuli/table_chair_bird.jpg
- Stimuli/table_chair_bird_success.jpg
- Stimuli/table_chair_girl.jpg
- Stimuli/table_chair_girl_success.jpg
- Stimuli/table_chair_success.jpg
- Stimuli/table_success.jpg
